# Supplementary material for: Acquisition of yersinia murine toxin enabled Yersinia pestis to expand the range of mammalian hosts that sustain flea-borne plague
Source: PLoS Pathog. 2021 Oct 14;17(10):e1009995. doi: 10.1371/journal.ppat.1009995 (PMC8547695; doi:10.1371/journal.ppat.1009995)
Supplement: S1 Data — (XLSX) [file ppat.1009995.s004.xlsx]

## Sheet: Fig 1A
PIER Incidence (%)
		KIM6+					KIM6+ymtH188N
	R. norvegicus	R. rattus	Mouse	Human		R. norvegicus	R. rattus	Mouse	Human
#1	17	7.8	0	0		11.7	0	0	0
#2	27.8	3.6	0	0		12.3	0	0	0
#3	18.2	3	1	0		11.6	0	0	0

## Sheet: Fig 2A
Flea Infection Rate (%)
		KIM6+				KIM6+ymtH188N				KIM6+ymtH188N(pYmt)
		Mouse				Mouse				Mouse
Day	#1	#2	#3		#1	#2	#3		#1
0	100	100	100		100	100	100		100
1	95	100	80		20	20	15		95
7	95	90	95		20	15	0		100
		Human				Human				Human
Day	#1	#2	#3		#1	#2	#3		#1
0	100	90	100		100	90	100		90
1	95	80	90		20	20	10		90
7	85	80	90		10	30	10		90
		Black Rat				Black Rat
Day	#1	#2	#3		#1	#2	#3
0	100	100	100		100	100	70
1	75	71.5	40		30	10	10
7	75	50	70		5	0	0
		Brown Rat				Brown Rat				Brown Rat
Day	#1	#2	#3		#1	#2	#3		#1
0	100	100	100		100	100	90		90
1	95	100	100		95	100	65		80
7	95	100	90		90	100	30		70

## Sheet: Fig 2B
Flea Obstruction Rate (%)
		KIM6+				KIM6+ymtH188N
Feed		Mouse				Mouse
0	#1	#2	#3		#1	#2	#3
1st feed	0	0	0		0	0	0
2nd feed	1.3	0	0		1.3	0	0
	5.6	8	11.5		0.8	2.9	0
Feed		Human				Human
0	#1	#2	#3		#1	#2	#3
1st feed	0	0	0		0	0	0
2nd feed	0	0	0		0	0	0
	5.5	11.8	14.2		1	0	0
Feed		Black Rat				Black Rat
0	#1	#2	#3		#1	#2	#3
1st feed	0	0	0		0	0	0
2nd feed	2.1	0	2		0	0	0
	9.3	11.1	2.8		0	0	0
Feed		Brown Rat				Brown Rat
0	#1	#2	#3		#1	#2	#3
1st feed	0	0	0		0	0	0
2nd feed	9.5	14.5	14.4		9.2	14.9	12.8
	5.3	7	11.8		3.1	9.8	5

## Sheet: Fig 2C
Flea Titers (CFU/Flea)
		Mouse KIM6+				Mouse KIM6+ymtH188N				Mouse KIM6+ymtH188N(pYmt)				Human KIM6+				Human KIM6+ymtH188N				Human KIM6+ymtH188N(pYmt)				Black Rat KIM6+				Black Rat KIM6+ymtH188N				Brown Rat KIM6+				Brown Rat KIM6+ymtH188N				Brown Rat KIM6+ymtH188N(pYmt)
Day:	0	1	7		0	1	7		0	1	7		0	1	7		0	1	7		0	1	7		0	1	7		0	1	7		0	1	7		0	1	7		0	1	7
	201000	351260	2270000		81200	14900	0		235872	55900	2430000		223000	167000	1770000		67400	0	0		70100	330000	462000		37900	873000	1240000		43700	400	0		91000	6010000	1920000		17100	311000	1330000		40000	1200000	0
	139000	960232	2480000		80100	0	0		84812	2240	436000		170000	101000	0		136000	0	0		65800	85800	402000		32800	1480000	315000		116000	0	0		51300	4610000	2370000		13100	809000	0		12900	0	1320000
	131000	1213212	1360000		114000	0	120		267540	861000	335000		197000	977000	26200		504000	560	0		100000	1230000	62900		41100	0	0		8010	9460	0		30900	2460000	264000		0	185000	2430000		28600	38600	114000
	87000	673400	1270000		69900	13500	0		178724	1200000	931000		201000	7640	0		168000	0	0		32900	0	80100		24000	490000	0		315000	0	0		18200	2330000	2670000		11600	1020000	1130000		129000	0	701000
	62200	1055964	609000		5460	0	0		93184	430000	416000		399000	400	1120000		47300	0	0		110000	443000	106000		20400	0	704000		680	0	0		56400	3650000	2570000		9100	794000	0		78700	317000	1380000
	264000	441896	377000		133000	0	0		85904	100000	1950000		401000	48400	127000		73100	0	1430000		70100	127000	0		44000	1400	0		8740	123000	467000		45900	1700000	54400		10200	622000	0		14300	2670000	1320000
	277000	404040	1720000		95000	0	0		379288	1240	1830000		308000	313000	148000		185000	0	0		55800	253000	186000		60400	537000	500000		21800	0	0		31300	1970000	1640000		37900	667000	0		60100	81500	3500000
	54600	1069432	0		111000	0	0		197288	453000	243000		466000	984000	1150000		90300	0	0		61500	65800	842000		32400	470000	0		10200	840	0		44400	1580000	102000		8370	673000	0		21500	70100	0
	110000	771680	3150000		6920	0	0		136864	203000	806000		242000	83000	2610000		90300	0	0		47200	144000	75800		38600	858000	98900		9100	349000	0		17800	2120	106000		8010	0	0		22900	1100000	0
	217000	0	922000		69900	200	0		120848	603000	2190000		102000	486000	97200		35800	14200	0		0	834000	35800		50600	203000	123000		28800	0	0		91400	1870000	1180000		2360	0	1860000		55800	708000	1070000
	181000	838292	804000		136000	0	0		144508	828000	1110000		364000	108000	2240000		158000	0	54500							1330000	54500			1120	0		44100		156000			82600	0
	122000	925652	1070000		57200	0	2480000		145964	344000	1220000		108000	1530000	107000		136000	320	0							1060000	55900			0	0		48800		2460000			0	0
	162000	449540	1910000		112000	0	0		132132	328000	1770000		209000	0	103000		27200	0	0							0	30100			0	0		12700		1060000			0	0
	226000	345800	2150000		72400	0	0		406224	368000	2380000		126000	360	371000		102000	0	0							0	401000			0	0		11300		875000			0	0
	102000	467740	1070000		7650	0	0		53872	792000	1390000		309000	5460	558000		63100	0	0							718000	0			0	0		78600		1670000			143000	918000
	218000	484120	1880000		125000	0	58700		54236	579000	527000		324000	1280000	268000		20100	0	0							818000	1560			0	0		118000		969000			437000	0
	148000	574756	304000		76500	0	0		286468	0	1780000		312000	4370	0		25800	12700	0							0	90300			0	0		40800		2380000			0	0
	171000	623896	1970000		100000	2360	282000		43316	335000	2800000		554000	68400	3080000		78800	0	0							440	249000			0	0		66300		918000			1120000	0
	145000	615160	1050000		20800	0	0		102284	139000	1210000		149000	5460	1230000		143000	0	0							2000000	50200			0	0		66300		3150000			0	41600
	203000	712348	1360000		38600	0	0		173264	616000	1720000		90300	680	417000		107000	0	0							216000	63100			0	0		137000		3870000			1220000	0
	81700	153000	549000		168000	41900	0						849000	0	1180000		0	0	0						132000	60100	2050000		71500	0	0		153000	2530000	895000		36000	16400	2030000
	70200	41600	255000		165000	0	0						162000	1540000	0		363000	0	0						41500	32900	375000		27200	0	0		183000	1350000	2320000		30600	247000	0
	93100	288000	3220000		77500	0	5020000						54300	323000	1700000		503000	0	235000						27200	0	1780000		44300	0	0		159000	412000	1220000		29100	225000	959000
	65900	142000	182000		131000	0	240						0	0	0		67200	0	0						75800	84400	0		20000	0	0		65800	1120000	345000		30600	518000	0
	90300	274000	1320000		59700	0	0						269000	1550000	2240000		608000	0	0						107000	0	862000		31500	0	0		112000	1100000	396000		24000	23700	4410000
	140000	74500	1070000		166000	0	0						18600	44300	1090000		496000	67200	0						58600	207000	0		58600	0	0		144000	1290000	0		13500	254000	974000
	208000	595000	451000		48400	0	0						144000	1140000	310000		442000	0	0						1320	50100	0		24300	0	0		38600	1340000	398000		20000	12700	1670000
	125000	189000	245000		251000	0	0						360000	22900	1280		372000	0	1730000						51500		44300		24300	40000	0		98700	1130000	990000		64100	48400	255000
	150000	679000	0		206000	0	0						103000	1790000	2300000		495000	28600	848000								0		81500	0	0		68600	542000	1100000		12400	21500	2270000
	96000	529000	63000		129000	0	0						422000	1840000	386000		508000	0	0								0			0	0		104000	1510000	157000		61500	14900	686000
	441000	160000	1270000		13800	0	0																														41100	276000	751000
	109000	41600	4200000		4370	0	0						72900	0	732000		28600	0	0						18600	0	0		90100	0	0		159000	2160	2530000		67700	74300	2110000
	181000	704000	1130000		57900	0	0						124000	88700	3090000		41500	0	0						61500	42900	0		72900	0	0		151000	767000	182000		4000	107000	1700000
	105000	96000	96000		27700	0	0						186000	143000	2170000		55800	0	0						30000	0	1650000		78700	0	0		172000	887000	155000		13500	430000	2350000
	50100	380000	0		185000	0	0						94400	74400	1960000		65800	0	0						58600	167000	1870000		0	600	0		89500	1110000	1220000		1080	21800	1880000
	80200	959000	2710000		16000	0	12400						41500	12870	0		163000	240	0						30000	0	0		0	0	0		56800	875000	1100000		46200	615000	1640000
	155000	27200	1320000		48100	0	0						81500	81510	752000		77200	0	0						74400	596000	68600		25700	0	0		26600	958000	2240000		1520	163000	1700000
	117000	1170000	3140000		75000	120	0						400000	3920	1680		68600	0	0						1080	0	470000		85800	0	0		252000	775000	2050000		9100	480000	781000
	87400	106000	342000		25100	15300	0						70100	121550	164000		77200	0	0						70100	403000	611000		0	0	0		104000	0	1320000		19700	0	58700
	331000	831000	1030000		194000	17800	0						28600	87230	964000		134000	0	1555840						18600	0	215000		80100	0	0		102000	706000	0		18200		1310000
														91520	144000		17200	0	0						600	0	458000		95800	0	0		246000	605000	2720000
	71000	31500	149000		75400	0	0																										271000	725000	246000		28800	289000	1620000
	90300	191000	1030000		232000	0	0																										175000	18200	1950000		32400	185000	2580000
	99000	107000	437000		243000	0	0																										101000	979000	665000		167000	140000	1080000
	34200	0	0		69900	0	0																										61500	1160000	4330000		141000	569000	199000
	38200	1000000	1300000		141000	0	0																										222000	732000	1510000		125000	665000	1760000
	76100	0	282000		41500	0	0																										175000	1000000	1890000		223000	22900	1410000
	49900	888000	1210000		77200	0	0																										58600	977000	1620000		159000	1430000	2090000
	61500	662000	2230000		135000	0	0																										231000	784000	1370000		144000	1690000	4200000
	93900	117000	51600		186000	12000	0																										15700	1260000	1420000		228000	208000	1870000
	146000	686000	486000		287000	0	0																										175000	1090000	3590000		145000	317000	2200000
	267000	182000	1560000			0	0																														17500	1270000	1050000
	262000	91700	1480000			0	0																														76500	821000	3820000
	154000	1030000	695000			0	0																														51700	860000	2100000
	53900	0	827000			0	0																														14200	470000	2680000
	285000	73100	1270000			200	0																														98700	1400000	2600000
	72400	195000	1280000			0	0																														39300	2010000	1710000
	15300	0	361000			225000	0																														47300	344000	3730000
	35300	1410000	1800000			0	0																														37500	1590000	2120000
	79700	132000				0	0																														67700	1520000	927000
	127000	1270000				0	0																														60100	629000	1950000

## Sheet: Fig 3A
% GFP Positive
	Female fleas, Mouse	Male Fleas, Mouse	Female fleas, Brown Rat	Male Fleas, Brown Rat
	10	67	100	70
	0	100	100	83
	0	40	90	100

## Sheet: Fig 3B
Flea Infection Rate (%)
			Female fleas, Mouse Blood
		KIM6+				KIM6+ymtH188N
Day	#1	#2	#3		#1	#2	#3
0	100	100	100		100	100	100
1	100	100	90		0	20	20
7	90	100	90		0	20	20
			Male fleas, Mouse Blood
		KIM6+				KIM6+ymtH188N
Day	#1	#2	#3		#1	#2	#3
0	100	100	100		100	100	100
1	100	100	90		60	55	40
7	90	100	90		70	40	50

## Sheet: Fig 3C
Flea Titers (CFU/Flea)			Female Fleas, Mouse Blood									Male Fleas, Mouse Blood
		KIM6+				KIM6+ymtH188N					KIM6+				KIM6+ymtH188N
Day:	0	1	7		0	1	7			0	1	7		0	1	7
	441000	160000	1270000		25844	0	0			81700	153000	549000		5820	0	67200
	109000	41600	4200000		31304	0	0			70200	41600	255000		23300	110000	1600000
	181000	704000	1130000		24024	0	0			93100	288000	3220000		21800	575000	80100
	105000	96000	96000		11648	0	0			65900	142000	182000		6920	152000	734000
	50100	380000	0		14924	0	0			90300	274000	1320000		9460	0	420000
	80200	959000	2710000		52312	0	0			140000	74500	1070000			45800	0
	155000	27200	1320000		42354	0	0			208000	595000	451000			0	2230000
	117000	1170000	3140000		64428	0	0			125000	189000	245000			58600	0
	87400	106000	342000		245336	0	0			150000	679000	0			119000	0
	331000	831000	1030000		8736	0	0			96000	529000	63000			0	645000
	122980	430430	84370		17100	0	0			62920	470470	762190		1600	0	0
	131560	132990	137280		58200	0	0			58630	144430	153010		86600	3280	0
	183040	1627340	163020		6800	0	2560			55770	268840	143000		95000	280	0
	110110	251680	888030		218000	920	228000			58630	144430	137280		147000	120	0
	267410	280280	943800		130000	0	0			44330	602030	140140		14600	160	0
	40040	986700	356070		36000	317000	0			42900	81510	260260		85500	0	0
	127270	1402830	1231230		211000	0	0			58630	273130	277420		114000	0	0
	255970	268840	570570		2800	0	0			111540	141570	544830		54200	289000	29100
	231660	1105390	254540		12400	0	0			58630	55770	433290		15700	0	0
	253110	101530	1971970		75700	0	0			84370	191620	364650		32000	0	43000
															371000	0
	213070	41470	0		104390	1480	0			32890	64350	104000			8010	536000
	233090	58630	922350		122980	0	0			74360	27170	648000			0	0
	200200	401830	140140		37180	0	223080			104390	669240	498000			0	22200
	148720	67210	191620		38610	0	0			64350	117260	192000			316000	0
	60060	376090	358930		88660	80080	0			38610	0	1040000			87700	0
	35750	185900	1192620		170170	0	0			41470	55770	1460000			15300	1250000
	38610	0	1710280		21450	0	0			130130	118690	0			0	5100
	145860	67210	737880		58630	0	333190			88660	493350	791000			205000	36000
	50050	338910	1954810		1120	0	0			94380	370370	445000			0	108000
	65780	557700	636350		65780	0	0			102960	120120	449000
														87230	774000	64400
														150150	619000	0
														150150	246000	0
														138710	0	232000
														50050	0	0
														128700	0	0
														137280	488000	1080
														60060	0	0
														118690	0	360
														112970	0	329000

## Sheet: Fig 4A
Flea Titers (CFU/Flea)
		Rat Plasma + Mouse RBC's (KIM6+ymtH188N)					Mouse Plasma + Rat RBC's (KIM6+ymtH188N)
	0	1				0	1
	45800	0				67200	378000
	65800	0				72900	393000
	71500	160				44300	1070000
	93000	0				32900	247000
	57200	0				52900	320000
	84400	0				48600	305000
	94400	0				71500	71500
	78700	0				18600	270000
	67200	0				37200	623000
	77200	0				80100	568000
	65800	0				91500	696000
	98700	0				44300	686000
	24300	2440				18600	70100
	75800	0				58600	775000
	27200	0				38600	801000
	28600	0				55800	855000
	55800	0				62900	498000
	107000	0				85800	619000
	31500	0				34300	0
	153000	0				109000	0
	40000	0				55800	325000
	0	0				28600	0
	48600	0				21500	0
	27200	0				27200	240000
	40000	0				21500	350000
	18600	0				40000	0
	24300	0				75800	255000
	45800	0				25700	313000
	32900	0				25700	0
	14300	0				41500	448000

## Sheet: Fig 4B
Bloodmeal Volume (ul)
Male	Female
0.1662	0.2539
0.2902	0.486
0.3027	0.1121
0.1249	0.3433
0.1657	0.4335
0.2004	0.816
0.1573	0.3951
0.1519	0.2176
0.1622	0.2604
0.1856	0.2497
0.2289	0.6192
0.2801	0.2107
0.2798	0.5735
0.1064	0.5503
0.196	0.6027
0.2991	0.5655
0.16	0.5049
0.2347	0.4551
0.1497	0.7244
0.2642	0.3678
0.2034	0.6354
0.2013	0.3245
0.2128	0.5056
0.3174	0.4945
0.0369	0.4224
0.1486	0.1401
0.1011	0.5078
0.0568	0.3115
0.2207	0.6055
0.2742	0.2081
0.074	0.4946
0.0847
0.2697
0.1276
0.0608
0.1047
0.2265
0.1492
0.1965

## Sheet: Fig 4C
Erythrocytes/ul (per flea gut)
	Female fleas, Mouse			Female fleas, Brown Rat			Male Fleas, Mouse			Male Fleas, Brown Rat
Time(h):	0.5	2		0.5	2		0.5	2		0.5	2
	1237.5	950		6100	1837.5		3787.5	3887.5		2225	3550
	3262.5	2075		2362.5	3212.75		2200	3325		2962.5	2462.5
	1750	25		2512.5	2150		4775	3887.5		2012.5	1950
	2062.5	5075		3925	1812.5		4687.5	2300		4512.5	1037.5
		75		3587.5	3162.5			2800		2000	1675
		1		5500	1362.5			3612.5		5475	1112.5
		4712.5			987.5			2212.5			1137.5
		1			6287.5			1537.5			1712.5
		212.5			2887.5			2725			1650
		112.5			2150			2162.5			1450
	4637.5	462.5		6575	4875		2850	3125		2162.5	1012.5
	5062.5	4925		2425	1900		3750	3737.5		2725	1325
	4337.5	25		2875	6300		2762.5	3000		1900	1100
	3225	1		8375	787.5		3650	1737.5		1562.5	1450
		2512.5		7475	3900			2500		1675	3350
		3187.5		7662.5	1012.5			1062.5		1475	2025
		437.5			1750			3325			1837.5
		575			11175			2837.5			1100
		1			4125			3637.5			1037.5
		6887.5			1375			2737.5			1750
	4200	387.5		2825	4437.5		2400	4162.5		2437.5	3412.5
	2925	250		2712.5	1375		1987.5	3050		1775	1100
	3175	1175		4225	2050		3012.5	3000		2862.5	1337.5
		1462.5		7937.5	10000			4262.5		1512.5	2037.5
		3912.5		4325	2250			2225		2725	1487.5
		3837.5		3987.5	1425			2612.5		3550	1900
					2062.5						2125
					2387.5						1837.5
					1987.5						2550
					2225						3050

[truncated: 11 more sheets: Fig 4D, Fig 5A, Fig 5B, Fig 5C, Fig 5D, S1A Fig, S1B Fig, S1C Fig, S2A Fig, S2B Fig, S2C Fig]
